# Supplementary material for: Molecular Diversity of the Casein Gene Cluster in Bovidae: Insights from SNP Microarray Analysis
Source: Animals (Basel). 2024 Oct 19;14(20):3034. doi: 10.3390/ani14203034 (PMC11505306; doi:10.3390/ani14203034)
Supplement: Supplementary file 1 [file animals-14-03034-s001.zip]

Archive with 2 entries (2 files):
- Animals_Malewski et al_Table S1_17-10-24.xlsx
- Animals_Malewski et al_Table S2_17-10-2024.pdf
