# Supplementary material for: Molecular Diversity of the Casein Gene Cluster in Bovidae: Insights from SNP Microarray Analysis
Source: Animals (Basel). 2024 Oct 19;14(20):3034. doi: 10.3390/ani14203034 (PMC11505306; doi:10.3390/ani14203034)
Supplement: Supplementary file 1 [file animals-14-03034-s001.zip › Animals_Malewski et al_Table S1_17-10-24.xlsx]

## Sheet: Arkusz1
Table S1. Genotypes and annotation of SNPs localized in the casein gene cluster and 2 Mb of upstream and downstream regions
						B. taurus	B. taurus	B. taurus	B. taurus	B. taurus	B. taurus	B. taurus	B. taurus	B. taurus	B. taurus	B. taurus	B. taurus		Watusi	Watusi	Watusi	Watusi	Watusi		B. indicus	B. indicus	B. indicus	B. indicus	B. indicus		A. melampus	A. melampus	A. melampus	A. melampus	A. melampus		C. taurinus	C. taurinus	C. taurinus	C. taurinus	C. taurinus		S. caffer	S. caffer	S. caffer	S. caffer	S. caffer	S. caffer	S. caffer
Position on chromosome 6 (ARS-UCD1.2 assembly)	Reference SNP ID Number	SNP name	Template	Localization, SNP position (nt) in CDS	Amino acid position and changes
		5’-upstream region
84575241	no rs	BTA-111700-no-rs	A	intron		AA	AA	AA	AA	AA	AA	AA	AA	AA	AA	AG	AA		AA	AA	AA	AA	AA		AA	AA	AA	AA	AA		AA	AA	AA	AA	AA		AA	AA	AA	AA	AA		AA	AA	AA	AA	AA	AA	AA
84623437	rs29018624	Hapmap55606-rs29018624	A	intron		GG	GG	GG	GG	GG	GG	GG	GG	GG	GG	GG	GG		GG	GG	GG	GG	--		GG	GG	GG	GG	--		GG	GG	GG	GG	--		--	AG	--	AG	--		GG	GG	GG	GG	GG	GG	GG
84689991	rs109243214	ARS-BFGL-NGS-27958	G	intron		CC	CC	CC	CC	AC	CC	CC	CC	CC	AC	AC	AC		CC	AC	AA	CC	--		AA	AC	AA	CC	--		--	--	--	--	--		--	--	--	--	--		CC	CC	CC	CC	CC	CC	CC
84713584	no rs	ARS-BFGL-NGS-114609	C	intergenic		GG	AG	AG	AG	AG	AG	GG	AG	AG	AG	AA	AG		AG	AG	AA	GG	AG		AA	AG	AA	AA	AA		--	--	--	--	--		GG	GG	GG	GG	GG		GG	GG	GG	GG	GG	GG	GG
84819700	rs29001782	Hapmap46932-BTA-111719	A	intron		AA	AG	AA	AA	AA	AG	AG	AA	AA	AG	AG	AG		AG	AG	GG	GG	AG		GG	AG	GG	AA	AG		GG	GG	--	GG	--		GG	GG	GG	GG	GG		GG	GG	GG	GG	GG	GG	GG
84889974	rs41606097	Hapmap41098-BTA-86027	A	intron		GG	GG	GG	GG	GG	GG	GG	GG	GG	GG	GG	GG		GG	GG	GG	GG	GG		GG	GG	GG	GG	GG		GG	GG	GG	GG	GG		GG	GG	GG	GG	GG		GG	GG	GG	GG	GG	GG	GG
84996399	rs41655005	Hapmap31479-BTA-153462	G	intron		GG	GG	GG	GG	GG	GG	GG	GG	GG	GG	GG	GG		AG	AA	AG	AA	AA		AG	GG	AG	GG	AG		AA	AA	AA	AA	AA		AA	AA	AA	AA	AA		--	--	--	--	--	--	--
85142067	rs41618641	ARS-BFGL-NGS-109039	A	intron		CC	CC	CC	CC	CC	CC	CC	CC	CC	CC	CC	CC		AC	CC	CC	AA	AC		CC	CC	CC	CC	CC		AA	AA	AA	AA	AA		AA	AA	AA	AA	AA		AA	AA	AA	AA	AA	AA	AA
85178107	rs29001782	EuroG10K_Hapmap60224-rs29001782	A	intron		AA	AG	AG	AG	AA	GG	AG	AG	AG	GG	AG	AG		AG	GG	AG	AA	AG		AA	AG	AA	GG	AG		AA	AA	AA	AA	AA		AA	AA	AA	AA	AA		AA	AA	AA	AA	AA	AA	AA
85424500	no rs	BTA-111108-no-rs	G	intergenic		AA	AA	AA	AA	AA	AA	AA	AA	AA	AA	AA	AA		AA	AA	AA	AA	AA		AA	AA	AA	AA	AA		--	--	--	--	--		AC	AC	CC	AC	--		AA	AA	AA	AA	AA	AA	AA
85494324	rs29010229	Hapmap50102-BTA-77074	G	intron		GG	GG	GG	GG	AG	AA	AG	AG	GG	AG	AG	GG		AG	AA	AA	AA	--		AA	AG	AA	GG	AA		AA	AA	AA	AA	AA		AA	AA	AA	AA	AA		AA	AA	AA	AA	AA	AA	AA
85703164	no rs	ARS-BFGL-NGS-60491	C	intergenic		AA	AA	AA	AA	AA	AA	AA	AA	AA	AA	AA	AA		AA	AA	AA	AA	AA		AA	AA	AA	AA	AA		AA	AA	AA	AA	AA		AA	AA	AA	AA	AA		AA	AA	AA	AA	AA	AA	AA
85743833	rs110320975	ARS-BFGL-NGS-37271	A	exon, 746	249, Leu>Ser	GG	GG	GG	GG	GG	GG	GG	GG	GG	GG	GG	GG		AA	AA	AA	AG	AG		AG	AG	AG	GG	AG		AG	--	AG	--	--		AA	AA	AA	AA	AA		AA	AA	AA	AA	AA	AA	AA
86237705	rs109823008	ARS-BFGL-NGS-2418	G	intergenic		GG	GG	AG	AG	AA	AG	AG	AG	AG	AG	AG	AA		AG	AG	AG	AG	--		AA	AA	AA	AG	AA		AA	AA	AA	AA	AA		--	AA	AA	--	AA		AA	GG	GG	AA	AA	AA	GG
86354888	no rs	POL_ARS-BFGL-NGS-36707	A	intergenic		GG	GG	GG	GG	GG	GG	GG	GG	GG	GG	AG	GG		AG	AG	AA	AG	AG		GG	GG	GG	AG	GG		GG	GG	GG	GG	GG		GG	GG	GG	GG	GG		GG	GG	GG	GG	GG	GG	GG
86380834	rs41566887	BTA-118119	A	intron		AA	AA	AA	AA	AA	AA	AA	AA	AA	AA	AA	AA		AA	AA	AG	AA	AA		GG	AG	GG	GG	GG		GG	GG	GG	GG	GG		AA	AA	AA	AA	AA		GG	GG	GG	GG	GG	GG	GG
86460153	no rs	BTA-118117-no-rs	A	intergenic		AA	AA	AC	AC	AA	AA	AA	AA	AC	AA	AA	AC		AA	AA	AA	AA	AA		AA	AA	AA	AA	AA		--	--	--	--	--		--	--	--	--	--		AA	AA	AA	AA	AA	AA	AA
86642355	rs110289032	ARS-BFGL-NGS-94898	A	intergenic		AA	AA	AA	AA	AA	AC	AC	AA	AA	AA	AA	AC		AA	AA	AA	AA	AA		AA	AA	AA	AA	AA		AC	AC	AC	AC	--		AC	AC	--	AC	--		AC	AC	--	AC	AC	AC	AC
86794730	no rs	ARS-BFGL-NGS-86825	A	intron		GG	GG	AG	AG	GG	AA	AG	AG	AG	AG	AA	AA		AG	AG	AG	AG	--		AG	AG	AG	GG	GG		GG	GG	GG	GG	GG		GG	GG	GG	GG	GG		GG	GG	GG	GG	GG	GG	GG
86904512	rs29010267	Hapmap59186-rs29010267	G	intergenic		GG	GG	GG	GG	GG	GG	GG	GG	GG	GG	GG	GG		AG	GG	GG	AG	GG		GG	GG	GG	AG	GG		GG	GG	GG	GG	GG		GG	GG	GG	GG	GG		GG	GG	GG	GG	GG	GG	GG
87022091	rs29015041	Hapmap54803-rs29015041	G	intergenic		GG	GG	GG	GG	AA	GG	GG	GG	GG	AA	GG	GG		GG	AG	AG	GG	AG		AA	AA	AA	AG	AA		AA	AA	AA	AA	AA		AA	AA	AA	AA	AA		AA	AA	AA	AA	AA	AA	AA
87113639	no rs	Hapmap25708-BTC-043671	A	intergenic		AA	AG	AA	AA	AG	AA	AA	AG	AA	GG	GG	GG		GG	GG	GG	GG	GG		GG	GG	GG	GG	GG		GG	GG	GG	GG	GG		--	--	--	--	--		GG	GG	GG	GG	GG	GG	GG
		Casein cluster
87148464	rs433385179	CSN1S1_1	G	exon, 202	68, Ala>Thr	GG	GG	GG	GG	GG	GG	GG	GG	GG	GG	GG	GG		GG	GG	GG	GG	GG		GG	GG	GG	GG	GG		GG	GG	GG	GG	GG		AG	--	--	--	AG		GG	GG	GG	GG	GG	GG	GG
87150805	no rs	CSN1S1_2	A	intron		AA	AA	AA	AA	AA	AA	AA	AA	AA	AA	AA	AA		AA	AA	AA	AA	AG		AA	AA	AA	AA	AA		GG	GG	GG	GG	GG		GG	GG	GG	GG	GG		AA	AA	AA	AA	AA	AA	AA
87152621	rs110440863	Hapmap27109-BTC-060711	C	exon, 410	108, Ala, synonymous	CG	CC	CC	CC	AA	CC	CC	AC	CC	AA	CC	CC		CC	AC	AA	CC	CC		CC	CG	GG	CC	CC		CC	CC	AA	CC	CC		CC	AA	CC	CC	CC		CC	CC	CC	TT	CC	CC	CC
87157262	rs43703010	EuroG10K_SNP_X59856_17807	A	exon, 620	193, Glu>Gly	AA	AA	AA	AA	AA	AA	AA	AA	AA	AA	AA	AA		AG	AG	AG	AG	AG		GG	AG	GG	AG	GG		GG	GG	GG	GG	GG		GG	GG	GG	GG	GG		GG	GG	GG	GG	GG	GG	GG
87157909	rs133474041	CSN1S1_3	G	intron		GG	GG	GG	GG	GG	GG	GG	GG	GG	GG	GG	GG		AG	GG	AG	AG	AG		AG	GG	AG	GG	AG		AA	AA	AA	AA	AA		AA	AA	AA	AA	AA		AA	AA	AA	AA	AA	AA	AA
88256756	rs43703010	POL_seq-rs43703010	A	exon, 344	115, Glu>Gly	AA	AA	GG	AA	AA	AA	AG	AA	GG	AA	AA	AA		AG	--	AG	AG	AG		GG	AG	GG	AG	--		GG	GG	GG	GG	--		GG	GG	GG	GG	--		GG	GG	GG	GG	GG	GG	GG
87181364	rs433954503	CSN2_1	G	exon, 581	194, Pro>Leu	GG	GG	GG	GG	GG	GG	GG	GG	GG	GG	GG	GG		GG	GG	GG	GG	GG		GG	GG	GG	GG	GG		GG	GG	GG	GG	GG		--	GG	GG	--	GG		GG	GG	GG	GG	GG	GG	GG
88280629	rs43703011	POL_seq-rs43703011	G	exon, 326	109, His>Pro	AC	CC	CC	CC	CC	AC	AC	CC	AC	CC	AA	AC		CC	--	CC	AC	AC		CC	AC	CC	AC	--		CC	CC	CC	CC	--		CC	CC	CC	CC	--		CC	CC	CC	CC	CC	CC	CC
87181376	rs454083280	CSN2_2	A	exon, 569	190, His>Pro	AA	AA	AA	AA	AA	AA	AA	AA	AA	AA	AA	AA		AA	AA	AA	AA	AC		AA	AA	AA	AA	AA		CC	CC	CC	CC	CC		CC	CC	CC	CC	CC		CC	CC	CC	CC	CC	CC	CC
87181453	rs43703013	CSN2_3	C	exon, 492	164, Arg>Ser	CC	CC	CC	CC	CC	CC	CC	CC	CC	CC	CC	CG		CC	CC	CC	CC	CC		CC	CG	CC	CC	CC		CC	CC	CC	CC	CC		CC	CC	CC	CC	CC		CC	CC	CC	CC	CC	CC	CC
87181501	rs3423222365	EuroG10K_SNP_M55157	C	exon, 442	148, His>Asn	CC	CC	CC	CC	CC	CC	CC	CC	CC	CC	CC	CC		CC	CC	CC	CC	CC		CC	CC	CC	CC	CC		CC	CC	CC	CC	CC		CC	CC	CC	CC	CC		CC	CC	CC	CC	CC	CC	CC
87181514	no rs	EuroG10K_SNP_M55159	C	intron		CG	CC	GG	CC	CC	GG	CC	CC	CC	CC	CC	CC		CG	GG	CC	CC	CC		CC	CG	CC	CC	CC		CC	CC	CC	CC	CC		CC	CC	CC	CC	CC		CC	CC	CC	CC	CC	CC	CC
87181453	rs43703013	CSN2_3	C	exon, 492	164, Arg>Ser	CC	CC	CC	CC	CC	CC	CC	CC	CC	CC	CC	CG		CC	CC	CC	CC	CC		CC	CG	CC	CC	CC		CC	CC	CC	CC	CC		CC	CC	CC	CC	CC		CC	CC	CC	CC	CC	CC	CC
87181501	rs3423222365	EuroG10K_SNP_M55158_8219	C	exon, 442	148, His>Asn	CC	CC	CC	CC	CC	CC	CC	CC	CC	CC	CC	CC		CC	CC	CC	CC	CC		CC	CC	CC	CC	CC		CC	CC	CC	CC	CC		CC	CC	CC	CC	CC		CC	CC	CC	CC	CC	CC	CC
87181514	no rs	EuroG10K_SNP_M55159	C	intron		CC	CC	CC	CC	CC	CC	CC	CC	CC	CC	CC	CC		CC	CC	CC	CC	CC		CC	CC	CC	CC	CC		CC	CC	CC	CC	CC		CC	CC	CC	CC	CC		CC	CC	CC	CC	CC	CC	CC
87181542	rs109299401	CSN2_4	A	exon, 403	135, Met>Leu	AA	AA	AA	AA	AA	AA	AA	AA	AA	AA	AA	AC		AA	AA	AA	AA	AA		AA	AA	AA	AA	AA		AA	AA	AA	AA	AA		AA	AA	AA	AA	AA		AA	AA	AA	AA	AA	AA	AA
87145126	no rs	CSN2_5	C	exon, 253	85, Pro, synonymous	CC	CC	CC	CC	CC	CC	CC	CC	CC	CC	CC	CC		CC	CC	CC	CC	CC		CC	CC	CC	CC	CC		CC	CC	CC	CC	CC		CC	CC	CC	CC	CC		CC	CC	CC	CC	CC	CC	CC
87181569	no rs	CSN2_6	C	exon,.385	128, Gly, synonymous	CC	CC	CC	CC	CC	CC	CC	CC	CC	CC	CC	CC		CC	CC	CC	CC	CC		CC	CC	CC	CC	CC		CC	CC	CC	CC	CC		CC	CC	CC	CC	CC		CC	CC	CC	CC	CC	CC	CC
87181605	no rs	EuroG10K_CSN2_c259	G	exon, 421	140, Lys, synonymous	GG	GG	GG	GG	GG	GG	GG	GG	GG	GG	GG	GG		GG	GG	GG	GG	GG		GG	GG	GG	GG	GG		GG	GG	GG	GG	GG		GG	GG	GG	GG	GG		GG	GG	GG	GG	GG	GG	GG
87181619	rs43703011	CSN2_7	C	exon, 326	190, His>Pro	CC	CC	CC	CC	AC	AC	CC	AC	CC	AA	AC	AC		CC	AC	AC	CC	AC		CC	AC	CC	AC	CC		CC	CC	CC	CC	CC		CC	CC	CC	CC	CC		CC	CC	CC	CC	CC	CC	CC
87183031	rs721259074	CSN2_8	G	exon, 235	79, Glu>Lys	CC	CC	CC	CC	AC	AC	CC	AC	CC	AA	AC	AC		CC	AC	AC	CC	AC		CC	AC	CC	AC	CC		CC	CC	CC	CC	CC		CC	CC	CC	CC	CC		CC	CC	CC	CC	CC	CC	CC
87183034	rs3423226649	EuroG10K_CSN2_c154	G	exon, 232	78, Glu>Lys	CC	CC	CC	CC	AC	AC	CC	AC	CC	AA	AC	AC		CC	AC	AC	CC	AC		CC	AC	CC	AC	CC		AC	CC	CC	CC	CC		CC	CC	CC	CC	CC		CC	CC	CC	CC	CC	CC	CC
87183158	rs454413395	EuroG10K_CSN2_c118	C	intron		CC	CC	CC	CC	AC	AC	CC	AC	CC	AA	AC	AC		CC	AC	AC	CC	AC		CC	AC	CC	AC	CC		CC	CC	CC	CC	CC		CC	CC	CC	CC	CC		CC	CC	CC	CC	CC	CC	CC
87183031	rs721259074	CSN2_8	G	exon, 235	79, Glu>Lys	GG	GG	GG	GG	GG	GG	GG	GG	GG	GG	GG	GG		GG	GG	GG	GG	GG		GG	GG	GG	GG	GG		GG	GG	GG	GG	--		GG	GG	GG	GG	GG		GG	GG	GG	GG	GG	GG	GG
87183034	rs342322664	EuroG10K_CSN2_c142	G	exon, 232	78, Glu>Lys	GG	GG	GG	GG	GG	GG	GG	GG	GG	GG	GG	GG		GG	GG	GG	GG	GG		GG	GG	GG	GG	GG		GG	GG	GG	GG	GG		GG	GG	GG	GG	GG		GG	GG	GG	GG	GG	GG	GG
87201599	rs110752083	Hapmap28023-BTC-060518	A	exon, 218	74, Gly, synonymous	GG	GG	AG	AG	GG	AG	AG	GG	AG	GG	GG	AG		GG	AG	AG	GG	AG		GG	AG	GG	AG	GG		GG	GG	GG	GG	GG		GG	GG	GG	GG	GG		GG	GG	GG	GG	GG	GG	GG
87222751	rs109028261	EuroG10K_Hapmap23522-BTC-047379	A	intergenic		AC	CC	CC	CC	AC	AC	CC	AC	CC	AA	AC	CC		CC	CC	CC	CC	--		CC	CC	CC	CC	--		AC	--	--	--	--		--	--	--	--	--		--	CC	CC	CC	CC	CC	CC
87245049	rs110772556	Hapmap24184-BTC-070077	A	intergenic		CC	CC	AC	AC	CC	AC	AC	CC	AC	CC	CC	AC		CC	AC	--	CC	AA		CC	CC	CC	AC	CC		AA	AA	AA	AA	AA		--	--	--	--	--		CC	CC	CC	CC	CC	CC	CC
87262271	rs134606257	EuroG10K_SNP_M94327_2324	A	intergenic		AA	AA	AA	AA	AA	AA	AA	AA	AA	AA	AA	AA		AA	AG	AA	AA	AA		GG	GG	GG	AG	AA		AA	AA	AA	AA	AA		AA	AA	AA	AA	AA		AA	AA	AA	AA	AA	AA	AA
87262294	no rs	EuroG10K_SNP_M94328	A	exon, 45	15, Ala, synonymous	AA	AA	AA	AA	AA	AA	AA	AA	AA	AA	AA	AA		AA	AG	AA	AA	AA		GG	GG	GG	AG	AA		AA	AA	AA	AA	AA		AA	AA	AA	AA	AA		AA	AA	AA	AA	AA	AA	AA
87266177	rs441966828	CSN1S2_1	G	exon, 68	23, Ser>Phe	GG	GG	GG	GG	GG	GG	GG	GG	GG	GG	GG	GG		GG	AG	GG	GG	GG		AG	AA	AG	AG	GG		GG	GG	GG	GG	GG		GG	GG	GG	GG	GG		GG	GG	GG	GG	GG	GG	GG
87268830	rs463985801	CSN1S2_2	C	exon, 195	65, Glu>Asp	CC	CC	CC	CC	GG	CC	CC	GC	CC	GG	CC	CC		CC	CC	GG	CC	CC		CC	CC	AA	CC	CC		CC	CC	CC	CC	CC		CC	AA	CC	CC	CC		CC	CC	CC	CC	CC	CC	CC
87281196	rs110810914	EuroG10K_Hapmap30192-BTC-072881	G	intergenic		AG	GG	GG	GG	AG	AG	GG	AG	GG	AA	AA	GG		AG	GG	GG	AG	GG		GG	GG	GG	GG	GG		AA	AA	AA	AA	AA		--	--	--	--	--		GG	GG	GG	GG	GG	GG	GG
87306797	rs109487747	Hapmap25779-BTC-072896	A	intergenic		AG	AA	AA	AA	AA	AA	AA	AA	AA	AA	AA	AA		AA	AA	AA	AA	AA		AA	AA	AA	AA	AA		--	--	--	--	--		AA	AA	AA	AA	AA		AA	AA	AA	AA	AA	AA	AA
87306852	no rs	POL_Hapmap25779-BTC-072896	A	exon, 92	64, Ala, synonymous	AG	AA	AA	AA	AA	AA	AA	AA	AA	AA	AA	AA		AA	AA	AA	AA	AA		AA	AA	AA	AA	AA		--	--	--	--	--		AA	AA	AA	AA	AA		AA	AA	AA	AA	AA	AA	AA
87327708	rs110745082	Hapmap33631-BTC-043555	A	exon, 114	72, Gly, synonymous	AG	GG	GG	GG	GG	AG	GG	GG	GG	GG	AG	AG		AA	AA	AA	AA	AA		AG	AA	AG	AG	AG		AA	AA	AA	AA	AA		AA	AA	AA	AA	AA		AA	AA	AA	AA	AA	AA	AA
87365840	rs41588950	BTA-77057-no-rs	A	intergenic		AG	AA	AA	AA	AA	AA	AA	AA	AA	AA	AG	AG		AG	AA	AA	AG	AG		GG	GG	GG	AG	GG		GG	GG	GG	GG	GG		GG	GG	GG	GG	GG		GG	GG	GG	GG	GG	GG	GG
87377370	rs3423229398	EuroG10K_SNP_AF097400_1113	A	intergenic		AA	AA	AA	CC	AA	AA	AA	CC	AA	AC	AA	AA		AA	CC	AA	AA	AA		AA	CC	AA	AA	--		AA	--	AA	AA	AA		--	AA	AA	GG	AA		AA	AA	AA	AA	AA	AA	AA
87377470	no rs	EuroG10K_SNP_AF098201	A	exon, 385	128, Gly, synonymous	AA	AG	AA	GG	AA	AA	AA	AA	AG	AA	AA	AA		AG	AA	GG	AA	AA		AA	AA	AC	CC	AA		--	--	--	--	--		AA	TT	AA	AA	AA		AA	AA	AA	AA	AA	AA	AA
87390198	rs480054698	EuroG10K_CSN3_c_92	G	exon, 281	94, Pro>Leu	GG	GG	GG	GG	GG	GG	GG	GG	GG	GG	GG	GG		GG	GG	GG	GG	GG		GG	GG	GG	GG	GG		GG	GG	GG	GG	GG		--	--	--	--	--		GG	GG	GG	GG	GG	GG	GG
87390448	rs438358632	EuroG10K_CSN3_c_342	A	exon, 531	177, Pro, synonymous	AA	AA	AA	AA	AA	AA	AA	AA	AA	AA	AA	AA		AA	AA	AA	AA	AA		AA	AA	AA	AA	AA		AA	AA	AA	AA	AA		AA	AA	AA	AA	AA		AA	AA	AA	AA	AA	AA	AA
87390458	rs438358632	EuroG10K_CSN3_c_352	G	intron		GG	GG	GG	GG	GG	GG	GG	GG	GG	GG	GG	GG		GG	GG	GG	GG	GG		GG	GG	GG	GG	GG		GG	GG	GG	GG	GG		GG	GG	GG	GG	GG		GG	GG	GG	GG	GG	GG	GG
87390459	rs716557965	EuroG10K_CSN3_c_353	G	exon, 491	164, Arg>His	GG	GG	GG	GG	GG	GG	GG	GG	GG	GG	GG	GG		GG	GG	GG	GG	--		GG	GG	GG	GG	--		GG	GG	GG	GG	--		GG	GG	GG	GG	--		GG	GG	GG	GG	GG	GG	GG
87390479	rs43706475	EuroG10K_CSN3_c_373	A	exon, 511	171, Ser>Ala	AA	AA	AA	AA	AA	AA	AA	AA	AA	AA	AA	AA		AA	AA	AA	AA	AA		AA	AA	AA	AA	AA		AA	AA	AA	AA	AA		--	--	--	--	--		AA	AA	AA	AA	AA	AA	AA
87390573	rs450402006	EuroG10K_CSN3_c_467	G	exon, 605	202, Thr>Ile	GG	GG	GG	GG	GG	GG	GG	GG	GG	GG	GG	GG		GG	GG	GG	GG	AG		AA	GG	AA	AA	AG		GG	GG	GG	GG	GG		GG	GG	GG	GG	GG		GG	GG	GG	GG	GG	GG	GG
87390576	rs799464678	EuroG10K_rs43703015	G	exon, 662	221, Glu>Gly	GG	GG	AA	GG	GG	GG	GG	AG	GG	GG	GG	AA		GG	AA	GG	GG	GG		AG	GG	GG	GG	AG		GG	GG	AA	GG	AA		AA	GG	AG	GG	GG		GG	GG	GG	GG	GG	AG	AA
87390604	no rs	EuroG10K_CSN3_c_498	A	exon, 308	103, Val, synonymous	AA	AA	AA	AA	AA	AA	AA	AG	AA	AA	AA	GG		AA	GG	AA	AA	AA		AA	AA	AA	AA	AG		AA	AA	AG	AA	GG		GG	--	AG	AG	AA		AA	AA	AA	AA	AA	AG	GG
87390612	rs43703016	EuroG10K_SNP_X14908_5345	A	exon, 644	215, Ala>Asp	AA	AA	AC	AC	AA	AA	AA	AA	AC	AC	AC	CC		AA	AC	CC	AA	--		AA	AA	AA	AA	--		CC	CC	CC	CC	--		CC	CC	CC	CC	--		CC	CC	CC	CC	CC	CC	CC
87390614	no rs	EuroG10K_SNP_X14908_5352	C	exon, 646	216, Gly, synonymous	AA	AA	AC	AC	AA	AA	AA	AA	AC	AC	AC	CC		AA	AC	CC	AA	--		AA	AA	AA	AA	--		CC	CC	CC	CC	--		CC	CC	CC	CC	--		CC	CC	CC	CC	CC	CC	CC
87390616	no rs	EuroG10K_SNP_X14946	C	exon, 648	217, Ala, synonymous	AA	AA	AC	AC	AA	AA	AA	AA	AC	AC	AC	CC		AA	AC	CC	AA	AC		AA	AA	AA	AA	AC		--	CC	CC	CC	CC		CC	CC	CC	CC	--		CC	CC	CC	CC	CC	CC	CC
87390617	no rs	EuroG10K_SNP_X14939	A	exon, 649	217, Ala, synonymous	AA	AA	AC	AC	AA	AA	AA	AA	AC	AC	AC	CC		AA	AC	CC	AA	AC		AA	AA	AA	AA	AC		CC	CC	CC	CC	CC		CC	CC	CC	CC	CC		CC	CC	CC	CC	CC	CC	CC
87390618	no rs	POL_seq-X43703016	C	exon, 650	218, Lys, synonymous	AA	AA	AC	AC	AA	AA	AA	AA	AC	AC	AC	CC		AA	AC	CC	AA	--		AA	AA	AA	AA	--		CC	CC	CC	CC	--		CC	CC	CC	CC	--		CC	CC	CC	CC	CC	CC	CC
87390619	rs439304887	EuroG10K_CSN3_c_513	A	exon, 651	217, Pro, synonymous	AA	AA	AA	AA	AA	AA	AA	AA	AA	AA	AA	AA		AG	AA	AA	AG	AA		AG	GG	AG	AA	AA		AA	AA	AA	AA	AA		AA	AA	AA	AA	AA		AA	AA	AA	AA	AA	AA	AA
87390627	rs43703015	EuroG10K_CSN3_c_521	T	exon, 608	203, Ile>Thr	AA	AA	AA	AA	AA	AA	AA	AA	AA	AA	AA	AA		AA	AA	AA	AA	AA		AA	AA	AA	AA	AA		AA	AA	AA	AA	AA		AA	AA	AA	AA	AA		AA	AA	AA	AA	AA	AA	AA
87390632	rs43703017	EuroG10K_SNP_AF041482_130	A	exon, 664	222, Ser>Gly	GG	GG	AA	GG	AA	GG	AG	GG	GG	GG	GG	AA		GG	--	GG	GG	GG		AA	GG	AA	GG	AG		GG	GG	AA	--	AA		GG	--	GG	--	GG		GG	--	GG	GG	GG	AA	AG
87390641	no rs	EuroG10K_SNP_X14815	G	exon, 685	225, Arg, synonymous	GG	GG	GG	GG	AA	GG	GG	AG	GG	GG	GG	AG		GG	GG	AA	GG	GG		GG	CC	GG	CG	GG		GG	GG	AA	GG	AG		AA	GG	AA	GG	GG		GG	GG	GG	GG	GG	AG	AG
88481839	rs43703017	POL_seq-rs43703017	A	exon, 664	219, Ser>Gly	AA	AA	AA	AA	AA	TT	AA	AA	TT	TA	AA	AG		AA	TT	AA	AA	AA		AA	GG	AA	AA	AA		AA	AA	AA	GG	AA		AA	AA	AG	AA	AA		AA	AA	AA	AA	AA	AA	AA
87396306	rs29024684	Hapmap52348-rs29024684	A	intergenic		AA	AA	AC	AC	AA	AA	AA	AA	AC	AC	AC	CC		AA	AC	CC	AA	--		AA	AA	AA	AA	AC		AA	AA	AA	AA	AA		AA	AA	AA	--	AA		AA	AA	AA	AA	AA	AA	AA
		3’-downstream region
87519317	no rs	BTA-115149-no-rs	A	intergenic		AA	AA	AA	AA	AA	AA	AA	AA	AA	AC	AA	AA		AA	CC	CC	AA	--		AA	AA	AA	AC	AA		AA	AA	AA	AA	AA		AA	AA	AA	AA	AA		AA	AA	AA	AA	AA	AA	AA
87600892	rs109377247	EuroG10K_ARS-BFGL-NGS-82008	A	intergenic		AA	AA	AC	AC	AC	CC	AC	AA	AC	CC	AC	AC		AC	CC	CC	AC	AC		CC	CC	CC	AC	CC		CC	CC	CC	CC	CC		AC	AC	AC	--	AC		CC	CC	CC	CC	CC	CC	CC
87715723	rs41567942	Hapmap38371-BTA-105598	C	intergenic		AC	CC	AA	AC	AC	CC	CC	AC	AC	AC	CC	AC		AA	AC	AC	AA	AC		AC	AA	AC	AC	CC		CC	CC	CC	CC	CC		AA	AA	AA	AA	AA		CC	CC	CC	CC	CC	CC	CC
87801255	rs29019575	Hapmap57014-rs29019575	G	intergenic		GG	GG	GG	GG	GG	AG	AG	GG	GG	AG	AG	AG		GG	GG	AG	GG	GG		GG	GG	GG	GG	GG		GG	GG	GG	GG	GG		GG	GG	GG	GG	GG		--	--	--	--	--	--	--
87838493	rs109592101	Hapmap33210-BTA-144234	A	intron		GG	AA	GG	AG	GG	AG	AG	AG	AG	AA	GG	AG		GG	GG	GG	GG	GG		GG	GG	GG	AA	GG		--	--	--	--	AG		GG	GG	GG	GG	GG		GG	GG	GG	GG	GG	GG	GG
87907193	rs43470976	BTB-00268331	G	intron		GG	GG	GG	GG	GG	GG	GG	GG	GG	GG	GG	GG		GG	GG	GG	GG	GG		GG	GG	GG	GG	GG		GG	GG	GG	GG	GG		GG	GG	GG	GG	GG		--	--	--	--	--	--	--
87929420	rs29010354	Hapmap36031-SCAFFOLD152378_1599	A	intron		AA	AG	AA	AA	AA	AA	AA	AA	AA	AG	GG	AG		GG	GG	GG	GG	GG		GG	GG	GG	AA	GG		AA	AA	AA	AA	AA		GG	GG	GG	GG	GG		GG	GG	GG	GG	GG	GG	GG
88006286	rs41655350	Hapmap42671-BTA-77163	A	intron		AA	AA	AA	AA	AA	AA	AA	AA	AA	AG	AA	AG		AA	AA	AA	AA	AA		AA	AA	AA	AA	AA		--	--	--	--	--		GG	GG	GG	GG	GG		AA	AA	AA	AA	AA	AA	AA
88069548	rs110707460	EuroG10K_ARS-BFGL-NGS-112872	A	intron		AA	AG	AA	AG	AA	AA	AG	AG	AG	AA	AA	AA		AG	AG	GG	AG	--		AA	AA	AA	AA	AA		AA	AA	AA	AA	AA		AA	AA	AA	AA	AA		AA	AA	AA	AA	AA	AA	AA
88111170	rs716749446	Hapmap32578-BTA-144239	G	intergenic		GG	GG	GG	GG	AG	GG	GG	GG	GG	GG	AG	GG		AG	AA	AG	AG	AA		GG	GG	GG	GG	GG		AA	AA	AA	AA	AA		AA	AA	AA	AA	AA		AA	AA	AA	AA	AA	AA	AA
88132026	rs29010419	EuroG10K_Hapmap54336-rs29010419	G	intergenic		AG	GG	AA	AG	AG	AG	AG	AG	AG	AG	GG	GG		AG	GG	GG	AG	GG		GG	GG	GG	GG	GG		GG	GG	GG	GG	GG		GG	GG	GG	GG	GG		AA	AA	AA	AA	AA	AA	AA
88174863	rs43473265	BTB-00268525	A	intergenic		CC	CC	CC	CC	CC	CC	CC	CC	CC	AC	CC	AC		CC	CC	CC	CC	AC		AA	AA	AA	CC	AC		AA	AA	AA	AA	AA		AA	AA	AA	AA	AA		AA	AA	AA	AA	AA	AA	AA
88210451	rs110249719	ARS-BFGL-NGS-54753	A	intergenic		AA	AG	AA	AA	AG	AG	AA	AA	AA	AA	GG	AA		AG	AG	GG	AG	GG		GG	GG	GG	GG	GG		GG	GG	GG	GG	GG		GG	GG	GG	GG	GG		GG	GG	GG	GG	GG	GG	GG
88240909	rs109817504	POL_seq-rs109817504	A	intergenic		AA	AG	AA	AA	AA	AA	AA	AA	AA	AA	AA	AA		AG	AA	AA	AG	--		AA	AA	AA	AA	--		AA	AA	AA	AA	--		AA	AA	AA	AA	--		AA	AA	AA	AA	AA	AA	AA
88242415	rs41588981	BTA-77173-no-rs	G	intron		GG	GG	GG	GG	GG	GG	GG	GG	GG	GG	GG	GG		GG	GG	GG	GG	GG		GG	GG	GG	GG	AG		--	--	--	--	--		GG	GG	GG	GG	GG		GG	GG	GG	GG	GG	GG	GG
88256756	rs43703010	POL_seq-rs43703010	A	exon, 344	115, Glu>Gly	AA	AA	AA	AA	AA	AA	AA	AA	AA	AA	AA	AA		AG	AG	AG	AG	--		GG	AG	GG	AG	--		GG	GG	GG	GG	--		GG	GG	GG	GG	--		GG	GG	GG	GG	GG	GG	GG
88280629	rs43703011	POL_seq-rs43703011	A	exon, 326	109, His>Pro	CC	CC	CC	CC	AC	AC	CC	AC	CC	AA	AC	AC		CC	AC	AC	CC	--		CC	AC	CC	AC	--		CC	CC	CC	CC	--		CC	CC	CC	CC	--		CC	CC	CC	CC	CC	CC	CC
88421804	rs29022799	EuroG10K_Hapmap54015-rs29022799	A	intron		AG	AA	AG	AA	AG	AA	AA	AG	AA	AA	AA	AA		GG	AA	AA	GG	--		GG	GG	GG	AA	GG		GG	GG	GG	GG	GG		GG	GG	GG	GG	GG		GG	GG	GG	GG	GG	GG	GG
88547858	no rs	BTA-10392-no-rs	A	intergenic		AG	AA	AG	AA	AG	AA	AA	AG	AA	AA	AG	AA		AA	AA	AA	AA	AG		AA	AA	AA	AA	AA		GG	GG	GG	GG	GG		AA	--	--	--	--		AA	AA	AA	AA	AA	AA	AA
88592295	rs110527224	ARS-BFGL-NGS-118182	A	intergenic		--	--	--	--	--	--	--	--	--	--	--	--		--	--	--	--	--		--	--	--	--	--		--	--	--	--	--		--	--	--	--	--		--	--	--	--	--	--	--
88656290	rs43338539	EuroG10K_BTB-00133212	A	intergenic		AA	AA	AG	AG	AG	AG	GG	AA	AG	AG	AG	AG		AA	AA	AA	AA	AA		AA	AA	AA	AA	AA		AA	AA	AA	AA	AA		AA	AA	AA	AA	AA		AA	AA	AA	AA	AA	AA	AA
88697293	rs110041776	EuroG10K_chr6_88697293	C	intergenic		AC	AA	CC	AC	CC	CC	CC	AC	CC	CC	AC	AC		CC	CC	CC	CC	CC		CC	CC	CC	CC	CC		CC	CC	CC	CC	CC		CC	CC	CC	CC	CC		CC	CC	CC	CC	CC	CC	CC
88715608	rs210516393	EuroG10K_chr6_88715608	G	intron		CG	CC	GG	CG	GG	GG	GG	CG	GG	GG	CG	CG		GG	GG	GG	GG	GG		GG	GG	GG	GG	GG		GG	GG	GG	GG	GG		GG	GG	GG	GG	GG		GG	GG	GG	GG	GG	GG	GG
88721445	rs110507202	EuroG10K_chr6_88721445	A	intron		AC	CC	AA	AC	AA	AA	AA	AC	AA	AA	AC	AC		AA	AA	AA	AA	AA		AA	AA	AA	AA	AA		AA	AA	AA	AA	AA		AA	AA	AA	AA	AA		AA	AA	AA	AA	AA	AA	AA
88727480	rs109056048	EuroG10K_chr6_88727480	A	intron		AG	GG	AA	AG	AA	AA	AA	AG	AA	AA	AG	AG		AA	AA	AA	AA	AA		AA	AA	AA	AA	AA		AA	AA	AA	AA	AA		AA	AA	AA	AA	AA		AA	AA	AA	AA	AA	AA	AA
88729872	rs109803407	EuroG10K_chr6_88729872	A	intron		AG	GG	AA	AG	AA	AA	AA	AG	AA	AA	AG	AG		AA	AA	AA	AA	AA		AA	AA	AA	AA	AA		AA	AA	AA	AA	AA		AA	AA	AA	AA	AA		AA	AA	AA	AA	AA	AA	AA
88743637	rs43338568	BTB-00133241	A	intergenic		AA	AA	AA	AA	AA	AA	AA	AA	AA	AA	AA	AA		AA	AA	AA	AA	AA		AA	AA	AA	AA	AA		AA	AA	AA	AA	AA		AA	AA	AA	AA	AA		AA	AA	AA	AA	AA	AA	AA
88764649	rs110121930	EuroG10K_chr6_88764649	A	intergenic		AG	AA	GG	AG	GG	GG	GG	AG	GG	GG	AG	AG		GG	GG	GG	GG	GG		GG	GG	GG	GG	GG		GG	GG	GG	GG	GG		GG	GG	GG	GG	GG		AA	AA	AA	AA	AA	AA	AA
88773543	rs207809845	EuroG10K_chr6_88773543	G	intergenic		GG	GG	AA	AG	AA	AA	AA	GG	AA	AA	AG	AG		AA	AA	AA	AA	AA		AA	AA	AA	AA	AA		AA	AA	AA	AA	AA		AA	AA	AA	AA	AA		AG	AA	AA	AG	AG	AA	AA
88891318	rs42766480	BTB-01654826	G	intergenic		GG	AA	GG	AG	AG	AG	AG	AG	GG	AG	AG	AG		GG	GG	GG	GG	AG		AG	AA	AG	GG	GG		--	--	AG	--	--		AA	AA	AA	AA	AA		AA	AA	AA	AA	AA	AA	AA
89001383	rs41591365	EuroG10K_BTA-68275-no-rs	A	intergenic		AG	AA	AA	AA	AG	AG	AA	AA	AA	AG	AA	AA		GG	AG	AG	GG	--		AG	GG	AG	AG	AA		AA	AA	AA	AA	AA		AA	AA	AA	AA	AA		AA	--	--	--	--	--	--
89051385	rs109034709	EuroG10K_chr6_89051385	A	intron		AA	CC	AA	AC	AA	AA	AA	AC	AA	AA	AC	AC		AA	AA	AA	AA	AA		AA	AA	AA	AA	AA		AA	AA	AA	AA	AA		AA	AA	AA	AA	AA		AA	AA	AA	AA	AA	AA	AA
89053873	rs110621961	EuroG10K_chr6_89053873	A	intron		GG	AA	GG	AG	GG	GG	GG	AG	GG	GG	AG	AG		GG	GG	GG	GG	GG		GG	GG	GG	GG	GG		GG	GG	GG	GG	GG		GG	GG	GG	GG	GG		GG	GG	GG	GG	GG	GG	GG
89059253	rs110326785	EuroG10K_chr6_89059253	A	exon, 1216	406, Glu>Lys	GG	AA	GG	AG	GG	GG	GG	AG	GG	GG	AG	AG		GG	GG	GG	GG	GG		GG	GG	GG	GG	GG		--	--	--	--	AG		--	--	--	--	AG		--	--	--	--	--	--	--
89075993	rs109009463	ARS-BFGL-NGS-71333	A	intergenic		AA	AA	AA	AA	AA	AA	AA	AA	AA	AA	AG	AA		AA	AA	AA	AA	AA		AA	AA	AA	AA	AA		AA	AA	AA	AA	AA		--	AA	AA	--	--		AA	AA	AA	AA	AA	AA	AA
89081567	no rs	EuroG10K_chr6_89081567	A	intergenic		AA	AA	AA	AA	AA	AA	AA	AA	AA	AA	AA	AA		AA	AA	AA	AA	AA		AA	AA	AA	AA	AA		AA	AA	AA	AA	AA		AA	AA	AA	AA	AA		AA	AA	AA	AA	AA	AA	AA
89091173	rs134716419	EuroG10K_chr6_89091173	C	intergenic		GG	CC	GG	CG	GG	GG	GG	CG	GG	GG	CC	CG		GG	GG	GG	GG	CG		CG	GG	CG	GG	CG		CC	CC	CC	CC	CC		CC	CC	CC	CC	CC		CC	CC	CC	CC	CC	CC	CC
89104201	rs41629224	BTA-22106-no-rs	A	intergenic		CC	CC	CC	CC	CC	CC	CC	CC	CC	CC	CC	AC		AC	CC	AC	AC	--		AC	CC	AC	AC	AC		AA	AA	AA	AA	AA		AA	AA	AA	AA	AA		AA	AA	AA	AA	AA	AA	AA
89172293	rs41663978	Hapmap39786-BTA-86142	A	intergenic		GG	GG	GG	GG	AG	AA	AG	GG	GG	AG	AG	AG		AG	AA	AA	AG	AG		AG	GG	AG	AA	AA		--	--	--	--	--		--	--	--	--	--		AA	AA	AA	AA	AA	AA	AA
89251522	rs109201532	ARS-BFGL-NGS-28041	A	intron		GG	GG	AG	AG	AG	AG	AG	GG	AA	AG	AG	AG		GG	AA	AA	GG	AG		AG	GG	AG	GG	AA		AA	AA	AA	AA	AA		AA	AA	AA	AA	AA		AA	AA	AA	AA	AA	AA	AA
89399736	rs41606699	Hapmap44452-BTA-22099	G	intron		AG	GG	GG	GG	GG	GG	GG	GG	GG	GG	GG	GG		GG	GG	GG	GG	GG		GG	GG	GG	GG	GG		GG	GG	GG	GG	GG		GG	GG	GG	GG	GG		GG	GG	GG	GG	GG	GG	GG
89505004	no rs	POL_Hapmap50881-BTA-119376	A	intron		AA	AA	AA	AA	AA	AA	AA	AA	AA	AA	AG	AA		AG	AG	AA	AG	--		AA	AA	AA	AG	--		AA	AA	AA	AA	--		AA	AA	AA	AA	--		--	AA	AA	AA	AA	AA	AA
89528071	no rs	BTB-01025945	A	intron		AG	AA	AA	AA	AA	AG	AG	AA	AG	AA	AA	AA		AA	AA	AG	AA	AG		AG	AA	AG	AA	GG		--	--	--	--	--		GG	GG	GG	GG	GG		GG	GG	GG	GG	GG	GG	GG
89550253	no rs	BTB-01946639	G	intergenic		AG	AA	AA	AA	AA	AG	AG	AA	AG	AA	AA	AG		AA	AA	AG	AA	AG		AG	AA	AG	AG	GG		GG	GG	AG	GG	GG		GG	GG	GG	GG	GG		GG	GG	GG	GG	GG	GG	GG
89572513	no rs	BTB-01946648	G	intergenic		AG	AG	GG	GG	GG	AG	AG	GG	AG	GG	AG	AG		GG	GG	AG	GG	AG		AG	GG	AG	AG	AA		AA	AA	AA	AA	AA		AA	AA	AA	AA	AA		AA	AA	AA	AA	AA	AA	AA
89823313	no rs	Hapmap39947-BTA-77207	A	intron		AA	AC	AA	AC	AA	AC	AC	AA	AC	AA	AA	AC		AA	AA	AA	AA	AA		AA	AA	AA	AA	AA		--	--	--	--	--		AA	AA	AA	AA	AA		AA	AA	AA	AA	AA	AA	AA
89912196	no rs	BTA-121769-no-rs	G	intron		GG	AG	GG	GG	GG	GG	GG	GG	GG	GG	AG	GG		GG	AG	AG	GG	AG		AA	AA	AA	GG	AA		AA	AA	AA	AA	AA		AA	AA	AA	AA	AA		AA	AA	AA	AA	AA	AA	AA
[truncated: 38 more columns]
